# Supplementary material for: Natural variability of trace-amine associated receptors in wild meerkats
Source: Front Zool. 2025 Nov 27;22:37. doi: 10.1186/s12983-025-00590-2 (PMC12659089; doi:10.1186/s12983-025-00590-2)
Supplement: Supplementary file 3 — Additional file3 [file 12983_2025_590_MOESM3_ESM.xlsx]

## Sheet: Supplementary_Table 1, TAAR_AA
Table S1: Amino acid sequences of sequenced TAAR6 and TAAR8 paralogues across both segments. For each segment, the positions are given as position within the respective segment and according to the reference genome.
Sites under purifying selection are indicated (X) for conserved sites (in blue) and at variable sites (in yellow). Sites that are both variable and under purifying selection are coloured in green.
TAAR6 and TAAR8, Segment 1
Position_ Segment (our study)	1	2	3	4	5	6	7	8	9	10	11	12	13	14	15	16	17	18	19	20	21	22	23	24	25	26	27	28	29	30	31	32	33	34	35	36	37	38	39	40	41	42	43	44	45	46	47	48	49
Position_Reference_Genome	95	96	97	98	99	100	101	102	103	104	105	106	107	108	109	110	111	112	113	114	115	116	117	118	119	120	121	122	123	124	125	126	127	128	129	130	131	132	133	134	135	136	137	138	139	140	141	142	143
Conserved site															X			X					X	X	X			X																			X
Variable site								X	X				X		X		X		X	X							X				X														X
Consensus	E	S	C	W	Y	F	G	P	S	F	C	T	F	H	T	C	C	D	V	A	F	C	Y	S	S	L	F	H	L	C	F	I	S	I	D	R	Y	I	A	V	T	D	P	L	V	Y	P	T	K
TAAR6a_1*01	*	*	*	*	*	*	*	*	*	*	*	*	*	*	*	*	*	*	*	*	*	*	*	*	*	*	*	*	*	*	*	*	*	*	*	*	*	*	*	*	*	*	*	*	L	*	*	*	*
TAAR6a_1*02	*	*	*	*	*	*	*	*	*	*	*	*	*	*	*	*	*	*	*	*	*	*	*	*	*	*	*	*	*	*	*	*	*	*	*	*	*	*	*	*	*	*	*	*	*	*	*	*	*
TAAR6b_1*01	*	*	*	*	*	*	*	*	*	*	*	*	*	*	*	*	*	*	*	*	*	*	*	*	*	*	V	*	*	*	*	*	*	*	*	*	*	*	*	*	*	*	*	*	L	*	*	*	*
TAAR6b_1*02	*	*	*	*	*	*	*	*	*	*	*	*	*	*	*	*	*	*	*	*	*	*	*	*	*	*	*	*	*	*	*	*	*	*	*	*	*	*	*	*	*	*	*	*	*	*	*	*	*
TAAR6b_1*03	*	*	*	*	*	*	*	*	*	*	*	*	*	*	*	*	*	*	*	*	*	*	*	*	*	*	V	*	*	*	*	*	*	*	*	*	*	*	*	*	*	*	*	*	L	*	*	*	*
TAAR6b_1*04	*	*	*	*	*	*	*	*	*	*	*	*	*	*	*	*	*	*	*	*	*	*	*	*	*	*	V	*	*	*	*	*	*	*	*	*	*	*	*	*	*	*	*	*	L	*	*	*	*
TAAR8a_1*01	*	*	*	*	*	*	*	A	R	F	C	T	L	*	S	*	F	*	*	*	*	*	*	*	*	*	L	*	*	*	*	*	*	*	*	*	*	*	*	*	*	*	*	*	*	*	*	*	*
TAAR8a_1*02	*	*	*	*	*	*	*	A	R	F	C	T	L	*	S	*	F	*	*	*	*	*	*	*	*	*	L	*	*	*	*	*	*	*	*	*	*	*	*	*	*	*	*	*	*	*	*	*	*
TAAR8a_1*03	*	*	*	*	*	*	*	A	R	F	C	T	L	*	S	*	F	*	*	*	*	*	*	*	*	*	L	*	*	*	*	*	*	*	*	*	*	*	*	*	*	*	*	*	*	*	*	*	*
TAAR8b_1*01	*	*	*	*	*	*	*	*	*	*	*	*	*	*	*	*	*	*	*	*	*	*	*	*	*	*	*	*	*	*	*	*	*	*	*	*	*	*	*	*	*	*	*	*	*	*	*	*	*
TAAR8b_1*02	*	*	*	*	*	*	*	*	*	*	*	*	*	*	*	*	*	*	T	V	*	*	*	*	*	*	*	*	*	*	T	*	*	*	*	*	*	*	*	*	*	*	*	*	L	*	*	*	*
TAAR8b_1*03	*	*	*	*	*	*	*	*	*	*	*	*	*	*	*	*	*	*	*	*	*	*	*	*	*	*	*	*	*	*	*	*	*	*	*	*	*	*	*	*	*	*	*	*	*	*	*	*	*
TAAR8b_1*04	*	*	*	*	*	*	*	*	*	*	*	*	*	*	*	*	*	*	*	*	*	*	*	*	*	*	*	*	*	*	*	*	*	*	*	*	*	*	*	*	*	*	*	*	L	*	*	*	*
TAAR8b_1*05	*	*	*	*	*	*	*	*	*	*	*	*	*	*	*	*	*	*	*	*	*	*	*	*	*	*	*	*	*	*	*	*	*	*	*	*	*	*	*	*	*	*	*	*	L	*	*	*	*
TAAR8b_1*06	*	*	*	*	*	*	*	*	*	*	*	*	*	*	*	*	*	*	*	V	*	*	*	*	*	*	*	*	*	*	*	*	*	*	*	*	*	*	*	*	*	*	*	*	*	*	*	*	*
TAAR8b_1*07	*	*	*	*	*	*	*	*	*	*	*	*	*	*	*	*	*	*	*	*	*	*	*	*	*	*	*	*	*	*	*	*	*	*	*	*	*	*	*	*	*	*	*	*	L	*	*	*	*
TAAR8c_1*01	*	*	*	*	*	*	*	*	*	*	*	*	*	*	*	*	*	*	*	*	*	*	*	*	*	*	*	*	*	*	*	*	*	*	*	*	*	*	*	*	*	*	*	*	*	*	*	*	*
TAAR8c_1*02	*	*	*	*	*	*	*	*	*	*	*	*	*	*	*	*	*	*	*	*	*	*	*	*	*	*	*	*	*	*	*	*	*	*	*	*	*	*	*	*	*	*	*	*	*	*	*	*	*
TAAR8c_1*03	*	*	*	*	*	*	*	*	*	*	*	*	*	*	*	*	*	*	*	*	*	*	*	*	*	*	*	*	*	*	*	*	*	*	*	*	*	*	*	*	*	*	*	*	*	*	*	*	*
TAAR8c_1*04	*	*	*	*	*	*	*	*	*	*	*	*	*	*	*	*	*	*	*	*	*	*	*	*	*	*	*	*	*	*	*	*	*	*	*	*	*	*	*	*	*	*	*	*	*	*	*	*	*
TAAR6, Segment 2
Position_Segment (our study)	1	2	3	4	5	6	7	8	9	10	11	12	13	14	15	16	17	18	19	20	21	22	23	24	25	26	27	28	29	30	31	32	33	34	35	36	37	38	39	40	41	42	43	44	45	46	47	48	49
Position_Reference_Genome	151	152	153	154	155	156	157	158	159	160	161	162	163	164	165	166	167	168	169	170	171	172	173	174	175	176	177	178	179	180	181	182	183	184	185	186	187	188	189	190	191	192	193	194	195	196	197	198	199
Conserved site																	X			X						X											X
Variable site			X		X											X	X																						X
Consensus	I	C	V	G	I	S	W	I	L	P	L	V	Y	S	G	G	L	F	F	T	G	A	H	D	D	G	L	E	E	L	V	S	A	L	S	C	V	G	G	C	R	P	V	I	N	Q	F	W	I
TAAR6a_2*01	*	*	I	*	L	*	*	*	*	*	*	*	*	*	*	A	V	*	*	*	*	*	*	*	*	*	*	*	*	*	*	*	*	*	*	*	*	*	*	*	*	*	*	*	*	*	*	*	*
TAAR6a_2*02	*	*	I	*	L	*	*	*	*	*	*	*	*	*	*	A	V	*	*	*	*	*	*	*	*	*	*	*	*	*	*	*	*	*	*	*	*	*	*	*	*	*	*	*	*	*	*	*	*
TAAR6a_2*03	*	*	I	*	L	*	*	*	*	*	*	*	*	*	*	A	V	*	*	*	*	*	*	*	*	*	*	*	*	*	*	*	*	*	*	*	*	*	*	*	*	*	*	*	*	*	*	*	*
TAAR6a_2*04	*	*	I	*	L	*	*	*	*	*	*	*	*	*	*	A	V	*	*	*	*	*	*	*	*	*	*	*	*	*	*	*	*	*	*	*	*	*	*	*	*	*	*	*	*	*	*	*	*
TAAR6b_2*01	*	*	*	*	*	*	*	*	*	*	*	*	*	*	*	*	*	*	*	*	*	*	*	*	*	*	*	*	*	*	*	*	*	*	*	*	*	*	*	*	*	*	*	*	*	*	*	*	*
TAAR6b_2*02	*	*	*	*	*	*	*	*	*	*	*	*	*	*	*	*	*	*	*	*	*	*	*	*	*	*	*	*	*	*	*	*	*	*	*	*	*	*	*	*	*	*	*	*	*	*	*	*	*
TAAR6b_2*03	*	*	*	*	*	*	*	*	*	*	*	*	*	*	*	*	*	*	*	*	*	*	*	*	*	*	*	*	*	*	*	*	*	*	*	*	*	*	*	*	*	*	*	*	*	*	*	*	*
TAAR6b_2*04	*	*	*	*	*	*	*	*	*	*	*	*	*	*	*	*	*	*	*	*	*	*	*	*	*	*	*	*	*	*	*	*	*	*	*	*	*	*	*	*	*	*	*	*	*	*	*	*	*
TAAR6b_2*05	*	*	*	*	*	*	*	*	*	*	*	*	*	*	*	*	*	*	*	*	*	*	*	*	*	*	*	*	*	*	*	*	*	*	*	*	*	*	V	*	*	*	*	*	*	*	*	*	*
TAAR8, Segment 2
Position_Segment (our study)	1	2	3	4	5	6	7	8	9	10	11	12	13	14	15	16	17	18	19	20	21	22	23	24	25	26	27	28	29	30	31	32	33	34	35	36	37	38	39	40	41	42	43	44	45	46	47	48	49
Position_Reference_Genome	151	152	153	154	155	156	157	158	159	160	161	162	163	164	165	166	167	168	169	170	171	172	173	174	175	176	177	178	179	180	181	182	183	184	185	186	187	188	189	190	191	192	193	194	195	196	197	198	199
Conserved site																	X			X						X											X
Variable site				X							X	X											X				X				X	X				X	X		X			X					X
Consensus	I	C	I	S	I	S	W	I	L	P	I	A	Y	S	G	A	V	F	Y	T	G	V	N	D	D	G	M	E	E	L	V	S	A	L	N	C	I	G	S	C	Q	I	V	V	N	Q	D	W	V
TAAR8a_2*01	*	*	*	*	*	*	*	*	*	*	*	*	*	*	*	*	*	*	*	*	*	*	*	*	*	*	*	*	*	*	*	*	*	*	*	*	*	*	*	*	*	*	*	*	*	*	*	*	*
TAAR8a_2*02	*	*	*	*	*	*	*	*	*	*	*	*	*	*	*	*	*	*	*	*	*	*	*	*	*	*	*	*	*	*	*	*	*	*	*	F	*	*	*	*	*	*	*	*	*	*	*	*	*
TAAR8a_2*03	*	*	*	*	*	*	*	*	*	*	*	*	*	*	*	*	*	*	*	*	*	*	*	*	*	*	*	*	*	*	*	*	*	*	*	*	*	*	*	*	*	*	*	*	*	*	E	*	*
TAAR8c_2*01	*	*	*	C	*	*	*	*	*	*	L	V	*	*	*	*	*	*	*	*	*	*	Y	*	*	*	L	*	*	*	S	*	*	*	*	*	V	*	G	*	*	T	*	*	*	*	N	*	*
TAAR8c_2*02	*	*	*	C	*	*	*	*	*	*	L	V	*	*	*	*	*	*	*	*	*	*	Y	*	*	*	L	*	*	*	S	C	*	*	*	*	V	*	G	*	*	T	*	*	*	*	N	*	*
[truncated: 44 more columns]
